# Supplementary material for: Growth Hormone Receptor Antagonist Markedly Improves Gemcitabine Response in a Mouse Xenograft Model of Human Pancreatic Cancer
Source: Int J Mol Sci. 2024 Jul 6;25(13):7438. doi: 10.3390/ijms25137438 (PMC11242728; doi:10.3390/ijms25137438)
Supplement: Supplementary file 1 [file ijms-25-07438-s001.zip]

Archive with 1 entries (1 files):
- ijms-3029461-supplementary.pdf
